# Supplementary material for: Mature parvalbumin interneuron function in prefrontal cortex requires activity during a postnatal sensitive period
Source: eLife. 2022 Dec 28;11:e80324. doi: 10.7554/eLife.80324 (PMC9797185; doi:10.7554/eLife.80324)
Supplement: Figure 1—figure supplement 1—source data 1. [file elife-80324-fig1-figsupp1-data1.xlsx]

## Sheet: % Viral Expression
	%PrL	%IL	%Cing	%MO	%M2
	63.49	60.84	72.61	62.64	15.19
	69.1	34.14	63.82	82.14	3.21
	90.63	78.39	96.26		20.74
	33.49			35
	63.58	49.98	44.44	49.06	17.17
	77.3	100	92.72	56.746	28.1
	75.4	100	62.87	41.098	11
	73	40	42.74	100	17.8
	67.2	32	79.29	34.698	8.71
	57.8	31	38.57	0	0
	98.7	103	96.36	0	41.5

## Sheet: % PV Cells
% PV cells expressing virus
mCherry	hM4D
81.1111	77.2358
78.0702	52.8
72.2222	74.1379
43.4783	63.3721
68.2692
