# Supplementary material for: Mature parvalbumin interneuron function in prefrontal cortex requires activity during a postnatal sensitive period
Source: eLife. 2022 Dec 28;11:e80324. doi: 10.7554/eLife.80324 (PMC9797185; doi:10.7554/eLife.80324)
Supplement: Figure 2—figure supplement 2—source data 1. [file elife-80324-fig2-figsupp2-data1.xlsx]

## Sheet: Dev Control - Histogram
Frequency	Power in Correct Trials-Mean Incorrect
116.321	0.038735	-0.0318631	-0.0326239	-0.0286824	-0.0227039	-0.0325539	-0.0357637	0.00848182	-0.0185244	-0.0160036	-0.00689542	-0.0133562	-0.00353183	0.00259752	0.00184584	-0.0105482	-0.0123177	-0.0153447	-7.94595e-05	-0.012603	0.00265135	-0.015864	-0.015011	-0.00549318	-0.0104893	0.00783738	-0.0155523	-0.000179217	0.0038581	-0.00283838	-0.0147068	-0.00814567	-0.0156641	-0.023691	0.00778869	-0.00526691	-0.0131984	0.0145536	-0.00544255	-0.00866515	-0.013429	-0.00806896	0.0124057	-0.0067425	-0.0100598	-0.0133926	0.0190816	0.0063199	0.0089424
108.531	0.0730618	-0.031303	-0.0199531	-0.0183575	-0.0028247	-0.0327639	-0.0379676	0.00464989	-0.0154264	-0.0197601	-0.00500117	-0.0152538	-0.00590843	-0.00121022	-0.00101476	-0.0141758	-0.00838122	-0.0136586	-0.00358187	-0.0171587	-0.00363308	-0.0172586	-0.0201102	-0.012207	-0.00703678	-0.000294344	-0.0189148	-0.0108437	0.0106443	-0.00423984	-0.0165742	-0.0128579	-0.0213011	-0.0204027	0.00149214	-0.00950684	-0.0156621	0.0196906	-0.0103862	-0.0142226	-0.0128885	-0.00453524	0.0152896	-0.0069092	-0.00302729	-0.0197175	0.0143306	0.0080055	0.00678878
101.263	0.0977719	-0.0257808	-0.000777552	-0.00228913	0.0233625	-0.00546721	-0.014677	0.0193984	-0.00680147	-0.0166043	-0.001359	-0.0123747	-0.00753441	0.00207142	-0.00143412	-0.0179042	-0.000131903	-0.0105636	-0.00506117	-0.026805	-0.0167504	-0.0224098	-0.0199448	-0.0239657	-0.00482844	-0.00582748	-0.0150244	-0.0184122	0.022771	0.00086727	-0.00547474	-0.00138357	-0.0140896	-0.0104027	0.0020779	0.00178157	-0.0132089	0.0240412	-0.0108513	-0.0148614	-0.0184781	8.74737e-06	0.0165145	-0.00417003	0.00340544	-0.023905	0.00144514	0.00348062	0.00150267
94.4818	0.0863485	-0.0218471	0.00903551	0.00628931	0.0275663	0.0183127	0.0031089	0.0335793	0.00725446	-0.00590361	0.0059514	-0.00236537	1.2672e-05	0.0167421	0.00601762	-0.012689	0.010249	-0.00563018	-0.0037466	-0.0332832	-0.026926	-0.0265251	-0.0109386	-0.0329155	2.06871e-05	-0.00373745	-0.00604832	-0.0127827	0.0324343	0.00812232	0.0162874	0.0273654	-0.00192463	-0.002064	0.016357	0.0191789	0.0043324	0.0230367	-0.00215438	-0.0090424	-0.0212092	0.000554132	0.0143952	0.00710112	0.00677809	-0.0271563	-0.0102671	-0.00612055	-0.011321
88.1547	0.0504556	-0.0224246	0.00316797	0.00266937	0.00831814	0.0196391	0.00963536	0.0493764	0.0150503	0.0102633	0.0214011	0.0144649	0.0175823	0.039078	0.021772	0.00399906	0.0243567	0.0089758	0.00510554	-0.0254649	-0.0169005	-0.0223469	0.00342808	-0.0252127	0.0118457	0.0104922	0.000802677	0.00869695	0.0371856	0.0133843	0.0401509	0.0658095	0.0183973	0.000469867	0.0440086	0.0303152	0.0392805	0.0209087	0.0154427	0.00427509	-0.0199632	-0.000600077	0.00919805	0.0345193	0.00581145	-0.0274749	-0.0192243	-0.0152885	-0.0224531
82.2512	0.0182883	-0.0178087	-0.000893833	0.00153106	-0.00565795	0.0126639	0.0206946	0.0635387	0.0124026	0.035805	0.0483996	0.0375461	0.040605	0.0636446	0.0446177	0.0241587	0.0419551	0.0353483	0.0168684	-0.00770557	0.0071203	-0.0121655	0.0122752	-0.00229139	0.0295946	0.0317146	0.0138215	0.0260934	0.0498413	0.0226471	0.0648137	0.0968618	0.0452245	0.0096954	0.0660376	0.0342521	0.0922637	0.0130154	0.029869	0.0172756	-0.0142101	0.00635365	0.0069159	0.0730306	-0.000136308	-0.020808	-0.0203047	-0.0167191	-0.0235584
76.7431	0.009716	-0.00333311	0.00777555	0.00825342	-0.00245667	0.0136101	0.0400401	0.0712634	-1.101e-05	0.075991	0.0793445	0.0602492	0.0702694	0.08951	0.0713317	0.0420397	0.0489433	0.0629295	0.0202361	0.0104249	0.0254858	-0.00378733	0.0085431	0.02258	0.0435928	0.0521068	0.0297875	0.0334085	0.0728425	0.0471515	0.0890855	0.104505	0.0619386	0.0320779	0.0794972	0.0488493	0.148319	0.0105097	0.0271272	0.0239795	-0.00575374	0.00960786	0.00321517	0.101493	-0.00877932	-0.0109759	-0.00405725	-0.00403586	-0.00936257
71.6038	0.0153303	0.0186366	0.0145296	0.00868692	0.0125885	0.0194313	0.0489727	0.0529046	-0.00750839	0.117515	0.103131	0.0755512	0.104594	0.11837	0.0992646	0.0599712	0.0482966	0.0885779	0.0230126	0.0320941	0.0395015	0.00306553	0.00383446	0.0378671	0.0483677	0.0749516	0.0379441	0.0320488	0.0967676	0.0720302	0.111557	0.0970618	0.0638366	0.056401	0.0898529	0.0654479	0.199205	0.00768117	0.0131704	0.0198071	0.00039811	0.00624993	-0.00588009	0.110475	-0.0143311	-0.0066757	0.0193682	0.0178607	0.0129247
66.8087	0.0229889	0.0410528	0.0135539	0.00362605	0.0281859	0.0230035	0.034885	0.0334997	0.00911723	0.139201	0.113749	0.0868063	0.139199	0.145011	0.122818	0.0676433	0.0518542	0.108337	0.037694	0.0525294	0.0518752	0.019442	0.00876189	0.0433381	0.0546267	0.0929455	0.021972	0.0250133	0.105023	0.0832022	0.110151	0.0797953	0.0591369	0.0721478	0.0922683	0.0634429	0.199907	-0.000218743	-0.00334455	0.000618255	0.000252891	0.00929964	-0.0192812	0.0950965	-0.0199273	-0.00883515	0.0409405	0.0399947	0.0290984
62.3348	0.0266634	0.0526825	0.00943071	-0.00118829	0.0363477	0.0314752	0.0180559	0.0365242	0.0369285	0.134114	0.121103	0.100672	0.160425	0.156995	0.12765	0.0648115	0.0613294	0.110163	0.052734	0.0584637	0.0545965	0.0350057	0.0146585	0.0406749	0.0763056	0.100801	-0.00413065	0.0148813	0.0961917	0.0796792	0.0892173	0.0531794	0.0404096	0.0690198	0.0837284	0.0425225	0.151549	-0.0110137	-0.0151703	-0.0178843	0.0011289	0.0187081	-0.0246457	0.0688585	-0.020387	-0.00462683	0.0584077	0.067185	0.0271009
58.1604	NaN	NaN	NaN	NaN	NaN	NaN	NaN	NaN	NaN	NaN	NaN	NaN	NaN	NaN	NaN	NaN	NaN	NaN	NaN	NaN	NaN	NaN	NaN	NaN	NaN	NaN	NaN	NaN	NaN	NaN	NaN	NaN	NaN	NaN	NaN	NaN	NaN	NaN	NaN	NaN	NaN	NaN	NaN	NaN	NaN	NaN	NaN	NaN	NaN
54.2656	0.0280355	0.0403974	0.0125233	0.00873034	0.0103216	0.0457972	0.0232114	0.0121067	0.0470453	0.0957688	0.0937931	0.0836497	0.117921	0.127077	0.0851656	0.0683831	0.0743826	0.0712901	0.0423189	0.05288	0.0421001	0.0272848	0.0234973	0.0361159	0.0985537	0.102371	-0.00885769	0.0117411	0.0887052	0.040082	0.0559197	0.031719	0.032111	0.0285656	0.0526905	0.0109005	0.0775793	-0.0179644	-0.0257956	0.00394579	0.00347859	0.01658	-0.0125914	0.0350111	-0.00853393	0.0187663	0.0809277	0.0881259	-0.00173642
50.6316	0.0197725	0.0190046	0.0114207	0.0034538	-0.0112187	0.0382611	0.0276805	-0.0121438	0.0335355	0.0871179	0.0815895	0.0718395	0.0865542	0.110943	0.0628242	0.0618654	0.0649339	0.0584553	0.00658222	0.0446378	0.0416869	0.00981083	0.0320782	0.0275113	0.0827292	0.10318	0.00522339	0.0164361	0.0775647	0.00454724	0.055559	0.0370736	0.0405049	0.022899	0.051024	0.00546779	0.0765013	-0.00388696	-0.0190101	0.00315315	0.00967285	0.000792683	-0.0138808	0.0275481	-0.0122009	0.0127237	0.0945433	0.0697068	0.00177707
47.2409	0.00797768	-0.00262682	0.0132118	0.0038777	-0.0168435	0.0290378	0.0363556	-0.00369651	0.0273872	0.0889219	0.0816355	0.0681321	0.0755213	0.0994802	0.0553402	0.0766287	0.0678751	0.0647008	-0.0123324	0.029377	0.047229	-0.00190206	0.0465859	0.0130316	0.070813	0.0993338	0.0192816	0.0178788	0.0602007	-0.00864991	0.0506276	0.0423162	0.048307	0.0278732	0.0546906	0.0087982	0.074954	0.0205001	-0.00859033	-0.0104105	0.0140727	-0.00806203	-0.0160237	0.00955006	-0.0178298	-0.00447038	0.0984904	0.0470401	0.0125298
44.0773	-0.00586081	-0.00776233	0.0125836	0.00677519	0.00647712	0.0109325	0.0485097	0.0146908	0.024611	0.105876	0.0692664	0.0672292	0.077302	0.0756172	0.0728987	0.0989573	0.0755157	0.0673241	0.00646318	0.0182957	0.0596673	-0.00282958	0.0607901	0.00895583	0.0736118	0.087908	0.0420067	0.0254372	0.0456839	0.00120312	0.0412365	0.0396088	0.0595757	0.0450777	0.0576585	0.0177294	0.0600092	0.0287682	-0.00213963	-0.0127192	0.000718373	-0.0135858	-0.01728	-0.00565064	-0.0183996	-0.00994883	0.0770236	0.0303998	0.0118567
41.1256	-0.0016639	-0.00315856	0.0167036	0.018106	0.0386066	0.00439778	0.0580301	0.0207393	0.0213925	0.128133	0.0486668	0.0733864	0.0816981	0.0679903	0.097308	0.117315	0.0769087	0.0575244	0.0373791	0.0143199	0.0630793	-0.00690663	0.0580697	0.00913063	0.0811907	0.0921236	0.0654845	0.0328736	0.0514649	0.0219816	0.0362502	0.0490415	0.0669828	0.0525186	0.0580399	0.0326567	0.0432062	0.0237058	0.00761524	0.00164955	-0.0191701	-0.0210885	-0.0171709	-0.00399065	-0.00181763	0.00287245	0.0313933	0.0170466	-0.00570964
38.3715	0.0190427	0.0121206	0.0320601	0.0255205	0.0483435	0.0190343	0.0494056	0.0118034	0.0155255	0.125922	0.0351082	0.0806291	0.0846762	0.0694639	0.106708	0.126505	0.0658797	0.0469945	0.0587899	0.000346056	0.0416003	-0.018577	0.0435741	0.00456748	0.0794342	0.108212	0.0744665	0.0191391	0.0720012	0.0394042	0.0279646	0.0752951	0.0688211	0.0475204	0.0488606	0.0399246	0.0392789	0.035047	0.00544271	0.00890333	-0.0366719	-0.0386964	-0.0251522	-0.002278	0.0131398	0.0158417	0.0119289	0.00984184	-0.0231615
35.8019	0.0474193	0.0177065	0.0622748	0.0210496	0.0387463	0.0248294	0.0242529	0.0134634	0.0157377	0.0987114	0.0247189	0.0757777	0.0899226	0.0572233	0.102192	0.126601	0.050766	0.0497135	0.0633312	-0.0257977	0.00245233	-0.0281917	0.0270138	-0.00230819	0.0685987	0.0996841	0.0641809	0.00014946	0.0624993	0.0410961	0.0139827	0.0882578	0.0586237	0.0386287	0.0396715	0.0287379	0.0490575	0.0481975	-0.00118295	0.0113971	-0.0397709	-0.0417439	-0.0321405	0.00246348	0.0191211	0.0119359	0.022271	0.0115403	-0.0243163
33.4044	0.075527	0.00936937	0.0904256	0.0192822	0.0268627	0.0167829	0.014994	0.00956931	0.0196237	0.0512112	0.0220558	0.0606505	0.0882482	0.0374726	0.0895459	0.119151	0.0324295	0.0585666	0.0509143	-0.0403676	-0.0241992	-0.0109457	0.0111278	-0.000579177	0.0652767	0.0677819	0.039538	-0.00940562	0.0318976	0.0275353	-0.00295306	0.0796953	0.0293954	0.0280383	0.0515331	0.0208947	0.0454283	0.0478842	-0.0066816	0.0129785	-0.0349989	-0.0290296	-0.0313811	0.0117694	0.00891074	0.00551347	0.0304967	0.0269121	0.00276069
31.1674	0.101339	-0.00907049	0.0934675	0.0223906	0.0276068	0.0116735	0.00708389	0.00499849	0.00890483	0.0132189	0.0220383	0.034803	0.0729589	0.0173388	0.0846981	0.0943609	0.0164751	0.0597083	0.0374637	-0.0204012	-0.0128596	0.0145975	0.00707447	0.0246401	0.0748009	0.0585508	0.0182994	-0.00978188	0.0103442	-0.0053771	0.00361167	0.0550068	0.00199383	0.0289071	0.0676498	0.0161128	-0.00186962	0.022513	-0.0171338	0.00769731	-0.0306594	-0.0210846	-0.0412142	0.0153812	-0.0149568	-0.00175465	0.0289849	0.0333043	0.0270736
[truncated: 5 more columns]

## Sheet: Adult Control - Histogram
Frequency	Power in Correct Trials-Mean Incorrect
116.321	-0.0234639	-0.0323755	-0.00639526	-0.0255005	0.00315433	-0.0171781	-0.0209705	-0.0010133	-0.0378284	0.0479646	-0.0142063	-0.014432	0.0130079	-0.00897895	-0.0203716	-0.0128775	0.00929355	0.0902156	0.0843638	0.0321692	-0.0097893	0.0275203	0.311145	-0.0107535	0.0429678	0.00744265	0.000455721	0.00772881	0.000141995	0.00956511	-0.00751304	-0.00315847	0.0105047	-0.0134988	-0.0341631	-0.0426845	-0.000395741	-0.03844	0.0158369	0.00508947
108.531	-0.023165	-0.0324243	-0.0113441	-0.0276221	0.00108222	-0.0139564	-0.0172652	-0.00424207	-0.0355294	0.0368819	-0.0141306	-0.00844045	0.0174511	-0.00685741	-0.0151195	-0.00406896	-0.00760063	0.095861	0.0803081	0.0339104	-0.00927764	0.0167304	0.273304	-0.00958338	0.0239988	-0.000772747	-0.00728929	0.00166711	-0.00761085	-0.00169768	-0.00730389	-0.0137125	0.00394816	-0.0197718	-0.0386267	-0.0384564	-0.00606266	-0.0382275	-0.00632881	-0.0062666
101.263	-0.026783	-0.0348568	-0.0203593	-0.0281178	0.00233795	-0.0122594	-0.012572	-0.0105545	-0.0298192	0.0386412	-0.00183729	-0.00468449	0.0262789	-0.0018302	-0.00819407	0.00489136	-0.0237224	0.0769916	0.062003	0.0298023	-0.0095108	0.00599994	0.184321	-0.00675707	0.00848353	-0.00179188	-0.0109876	-0.00274588	-0.0110666	-0.00293713	-0.00303725	-0.0212417	0.0119125	-0.0243983	-0.0415944	-0.035879	-0.0114244	-0.0377818	-0.01483	-0.0131088
94.4818	-0.0311358	-0.0394928	-0.0251138	-0.0224747	0.00485228	-0.00888127	-0.00446162	-0.016401	-0.0219301	0.0445352	0.0114412	-0.00139213	0.0377823	0.00524836	0.00388164	0.00867582	-0.0400639	0.0470363	0.0334675	0.0334363	0.00170999	-0.00669791	0.12402	-0.00691116	0.00350057	-0.00124928	-0.0123506	-0.000736884	-0.0169877	0.00619266	0.00533655	-0.0227548	0.043701	-0.0126891	-0.0335526	-0.0176875	-0.00215051	-0.0290455	0.000147348	-0.00555791
88.1547	-0.0393036	-0.0413042	-0.0300738	-0.00554376	0.00377671	-0.00965474	0.00723111	-0.0232765	-0.0142247	0.0385513	0.0142072	0.000793439	0.0490627	0.0123999	0.0218687	0.0104751	-0.0470869	0.0194917	0.0208056	0.0552119	0.0310405	-0.00202869	0.0660382	-0.00273474	0.0105183	0.00992741	-0.0125382	0.0102385	-0.0220211	0.0273361	0.0130394	-0.0195153	0.0700726	0.00542559	-0.0289869	0.0031969	0.00829297	-0.0198485	0.0341508	0.000458541
82.2512	-0.0535023	-0.048532	-0.0414505	0.015687	-0.00153551	-0.0132614	0.0158397	-0.0279968	-0.00397839	0.0372445	0.0104766	0.0112338	0.0560844	0.0226417	0.0470731	0.0123075	-0.0336896	0.0196337	0.0424302	0.10133	0.0819806	0.0220013	0.024587	0.00942507	0.0270268	0.0328285	-0.00841113	0.0318172	-0.0195606	0.059907	0.0231184	-0.0122309	0.0752139	0.0196464	-0.0239239	0.0199179	0.0105786	-0.0107384	0.0761513	0.00214225
76.7431	-0.0626267	-0.0568445	-0.0463307	0.0452591	-0.000844575	-0.00493267	0.0232314	-0.0268426	0.00815158	0.0282761	0.0123703	0.0304691	0.0540611	0.0249834	0.0717612	0.0134726	-0.0165444	0.0428962	0.0849542	0.159771	0.151144	0.0429108	0.0203585	0.0340993	0.043577	0.0542775	0.00778376	0.0683888	-0.0110788	0.0981658	0.0370385	0.00155638	0.0698647	0.0256015	-0.0114495	0.0324289	0.00828217	-0.00126127	0.116988	-0.00146386
71.6038	-0.0664156	-0.0585032	-0.0529178	0.0796586	0.00499677	0.00256416	0.0234047	-0.022712	0.022949	0.0393313	0.0152117	0.0487547	0.0473982	0.0110294	0.0763512	0.021703	0.00917048	0.057815	0.130618	0.202213	0.215896	0.0599546	0.0477825	0.0630472	0.0474462	0.064987	0.0217764	0.103908	-0.00233935	0.128993	0.0468373	0.0183608	0.0623932	0.0157202	-0.00647465	0.0289422	0.00239608	-0.00593752	0.126886	-0.0108233
66.8087	-0.0724838	-0.0440208	-0.0656091	0.106647	0.00720884	0.000484742	0.0113871	-0.0195884	0.0362291	0.0378156	0.0125884	0.0541877	0.0413719	-0.00465234	0.0617086	0.0246621	0.045749	0.0536388	0.153761	0.22815	0.25449	0.0762971	0.066508	0.0807103	0.0392285	0.062394	0.0236933	0.113403	0.00362274	0.137769	0.0522271	0.0350532	0.0514867	-0.0064082	-0.0094283	0.0133402	-0.00151194	-0.0109264	0.0976838	-0.0141854
62.3348	-0.0703654	-0.0106609	-0.0711626	0.113283	0.00896675	-0.00760101	0.0015238	9.75478e-05	0.0385865	0.0117879	0.00506058	0.0419928	0.0307325	-0.0116066	0.0423421	0.0195736	0.0872928	0.044946	0.159828	0.248971	0.275288	0.0841224	0.0702647	0.0865314	0.032428	0.0684848	0.0121638	0.0909734	-0.00160682	0.111324	0.0473551	0.0509109	0.0389813	-0.0332127	-0.0140586	0.00273365	-0.00188338	-0.00284977	0.0518154	-0.0163474
58.1604	NaN	NaN	NaN	NaN	NaN	NaN	NaN	NaN	NaN	NaN	NaN	NaN	NaN	NaN	NaN	NaN	NaN	NaN	NaN	NaN	NaN	NaN	NaN	NaN	NaN	NaN	NaN	NaN	NaN	NaN	NaN	NaN	NaN	NaN	NaN	NaN	NaN	NaN	NaN	NaN
54.2656	-0.0223325	0.020269	-0.0325933	0.0738891	0.0277265	-0.0103679	0.00387503	0.0508163	0.0225752	0.02535	0.00437143	0.0159992	0.015867	-0.00342487	0.0127216	0.0258451	0.125147	0.0660745	0.156251	0.231896	0.262115	0.0735157	0.0129817	0.0666456	0.0264028	0.06301	-0.0247749	0.0227099	-0.0301849	0.0329912	0.0101611	0.041287	0.0163249	-0.0407063	-0.010043	-0.00185878	-0.00190756	0.0145784	-0.0295846	-0.0139276
50.6316	0.00860793	-0.0053079	-0.0101495	0.0582095	0.0354642	0.0115389	-0.00773762	0.0564489	0.0149523	0.0240562	-0.00791558	0.0134064	0.00891456	0.00346798	-0.00478483	0.0249826	0.0759297	0.0297988	0.100758	0.181638	0.18867	0.0399312	-0.0166087	0.0516066	0.00924344	0.0414281	-0.0367765	0.00448536	-0.043452	0.0054668	-0.00414128	0.0136262	0.00648924	-0.0246566	-0.00298732	-0.00110317	-0.00788043	0.00344329	-0.0356059	-0.0186169
47.2409	0.0153283	-0.0327816	-0.00295576	0.0391026	0.0277099	0.0232298	-0.0221702	0.0405138	0.00795708	-0.00285681	-0.0142395	0.00633611	-0.00842831	0.00110814	-0.0220695	0.00348592	0.0288479	-0.0105386	0.0580896	0.144684	0.12694	0.0241113	-0.013847	0.0494155	-0.00138826	0.0219798	-0.0424584	-0.0102392	-0.0442793	-0.0210074	-0.0160627	-0.00582255	0.0125775	-0.00240544	6.4255e-07	-0.00124305	-0.0129492	-0.0113549	-0.0235705	-0.0249232
44.0773	-0.0107038	-0.0437796	-0.00252257	0.0213654	0.0156216	0.0163445	-0.0397133	0.012589	0.00465803	-0.0346378	-0.00730101	0.00573127	-0.0073802	0.00613313	-0.0186828	-0.019727	0.0135281	0.0225336	0.0411906	0.114304	0.0993974	0.0207117	0.0117065	0.0504514	0.00221283	0.0102638	-0.0346032	-0.0174068	-0.0288814	-0.0209525	-0.0254119	-0.01027	0.0177842	0.0198707	0.000595865	-0.00439507	-0.00271789	-0.0155776	-0.0120251	-0.0280189
41.1256	-0.04543	-0.0467651	-0.00147942	-0.00431062	0.00304566	0.00152425	-0.0486619	-0.0192871	0.00193582	-0.0296608	-0.00429882	0.00712461	0.00381682	0.0107651	-0.00354963	-0.0293855	-9.95012e-05	0.0488024	0.0242746	0.0560027	0.0684538	0.00381912	-0.000717656	0.0305703	0.0122072	0.00414227	-0.0175997	-0.0146983	-0.0092399	-0.00584077	-0.0216525	-0.00135792	0.0222613	0.0406102	0.00868329	-0.000224511	0.0103095	-0.00302372	-0.000852568	-0.0167907
38.3715	-0.0536632	-0.0338871	0.00794172	-0.0110728	-0.00168472	-0.00700848	-0.0305378	-0.0147216	-0.00395977	-0.0201752	-0.0129407	0.00171774	0.0081336	0.000522563	0.00280095	-0.0291155	-0.00593688	0.0422765	0.0143559	0.0152258	0.0568335	-0.00813371	-0.0448054	0.0181676	0.0141866	0.013195	0.0015814	-0.00219248	0.000424189	0.00582921	-0.00490433	0.00996212	0.0206523	0.0473113	0.0165112	0.00789862	0.0162425	0.00871478	0.0104435	0.00575427
35.8019	-0.0317221	-0.0223771	0.00798059	0.0105548	-0.00449166	-0.00238336	-0.00999957	0.00701239	-0.0106639	-0.0465928	-0.0217913	-0.0105727	0.00750201	-0.0068458	0.00119912	-0.0149816	-0.00660189	0.022016	0.013337	0.00340714	0.0483285	-0.00519292	-0.0677388	0.0107045	0.0171156	0.020782	0.0101795	0.0121841	-0.00689107	0.0129187	0.00491132	0.00886145	0.0167516	0.0364972	0.00956583	0.00426357	0.0126737	0.0133316	0.0130669	0.0145448
33.4044	-0.0126599	-0.0195181	0.0030479	0.0248757	-0.00167165	0.0125117	-0.0116387	0.0250251	-0.016766	-0.0912903	-0.0176085	-0.0177108	0.00167154	0.00347086	-0.00324333	0.0190335	-0.00449221	0.00687688	0.0199756	0.00245807	0.0384859	0.00713456	-0.0380586	0.0152272	0.0146311	0.0122764	0.0158043	0.0167411	-0.0225144	0.00844365	0.00721521	0.00502079	0.0156141	0.0157134	-0.00485828	-0.0150236	0.00266262	0.010904	-0.00204429	0.00555222
31.1674	-0.0064906	-0.0170752	0.00132183	0.0208617	0.00282357	0.024972	-0.0334653	0.0196231	-0.0225586	-0.124241	-0.00832627	-0.0154347	-0.00355643	0.0231115	-0.00692693	0.0484166	-0.0177399	0.0294236	0.0251149	-0.00416313	0.0331595	0.015097	-0.005035	0.0195307	0.00607263	-0.00513014	0.0249349	0.00704916	-0.0315276	-0.00839177	-0.00537405	0.00172655	0.0165112	-0.00714464	-0.0174035	-0.0353806	-0.00626594	0.00906287	-0.0111338	-0.00663158

## Sheet: Dev Control - Corr-Incorr
Frequency	116.321	108.531	101.263	94.4818	88.1547	82.2512	76.7431	71.6038	66.8087	62.3348	58.1604	54.2656	50.6316	47.2409	44.0773	41.1256	38.3715	35.8019	33.4044	31.1674
	0.038735	0.0730618	0.0977719	0.0863485	0.0504556	0.0182883	0.009716	0.0153303	0.0229889	0.0266634	0.0272027	0.0280355	0.0197725	0.00797768	-0.00586081	-0.0016639	0.0190427	0.0474193	0.075527	0.101339
	-0.0318631	-0.031303	-0.0257808	-0.0218471	-0.0224246	-0.0178087	-0.00333311	0.0186366	0.0410528	0.0526825	0.0506073	0.0403974	0.0190046	-0.00262682	-0.00776233	-0.00315856	0.0121206	0.0177065	0.00936937	-0.00907049
	-0.0326239	-0.0199531	-0.000777552	0.00903551	0.00316797	-0.000893833	0.00777555	0.0145296	0.0135539	0.00943071	0.00978221	0.0125233	0.0114207	0.0132118	0.0125836	0.0167036	0.0320601	0.0622748	0.0904256	0.0934675
	-0.0286824	-0.0183575	-0.00228913	0.00628931	0.00266937	0.00153106	0.00825342	0.00868692	0.00362605	-0.00118829	0.00468077	0.00873034	0.0034538	0.0038777	0.00677519	0.018106	0.0255205	0.0210496	0.0192822	0.0223906
	-0.0227039	-0.0028247	0.0233625	0.0275663	0.00831814	-0.00565795	-0.00245667	0.0125885	0.0281859	0.0363477	0.0287253	0.0103216	-0.0112187	-0.0168435	0.00647712	0.0386066	0.0483435	0.0387463	0.0268627	0.0276068
	-0.0325539	-0.0327639	-0.00546721	0.0183127	0.0196391	0.0126639	0.0136101	0.0194313	0.0230035	0.0314752	0.0413943	0.0457972	0.0382611	0.0290378	0.0109325	0.00439778	0.0190343	0.0248294	0.0167829	0.0116735
	-0.0357637	-0.0379676	-0.014677	0.0031089	0.00963536	0.0206946	0.0400401	0.0489727	0.034885	0.0180559	0.0178424	0.0232114	0.0276805	0.0363556	0.0485097	0.0580301	0.0494056	0.0242529	0.014994	0.00708389
	0.00848182	0.00464989	0.0193984	0.0335793	0.0493764	0.0635387	0.0712634	0.0529046	0.0334997	0.0365242	0.0368606	0.0121067	-0.0121438	-0.00369651	0.0146908	0.0207393	0.0118034	0.0134634	0.00956931	0.00499849
	-0.0185244	-0.0154264	-0.00680147	0.00725446	0.0150503	0.0124026	-1.101e-05	-0.00750839	0.00911723	0.0369285	0.050664	0.0470453	0.0335355	0.0273872	0.024611	0.0213925	0.0155255	0.0157377	0.0196237	0.00890483
	-0.0160036	-0.0197601	-0.0166043	-0.00590361	0.0102633	0.035805	0.075991	0.117515	0.139201	0.134114	0.11387	0.0957688	0.0871179	0.0889219	0.105876	0.128133	0.125922	0.0987114	0.0512112	0.0132189
	-0.00689542	-0.00500117	-0.001359	0.0059514	0.0214011	0.0483996	0.0793445	0.103131	0.113749	0.121103	0.114088	0.0937931	0.0815895	0.0816355	0.0692664	0.0486668	0.0351082	0.0247189	0.0220558	0.0220383
	-0.0133562	-0.0152538	-0.0123747	-0.00236537	0.0144649	0.0375461	0.0602492	0.0755512	0.0868063	0.100672	0.101719	0.0836497	0.0718395	0.0681321	0.0672292	0.0733864	0.0806291	0.0757777	0.0606505	0.034803
	-0.00353183	-0.00590843	-0.00753441	1.2672e-05	0.0175823	0.040605	0.0702694	0.104594	0.139199	0.160425	0.150525	0.117921	0.0865542	0.0755213	0.077302	0.0816981	0.0846762	0.0899226	0.0882482	0.0729589
	0.00259752	-0.00121022	0.00207142	0.0167421	0.039078	0.0636446	0.08951	0.11837	0.145011	0.156995	0.146923	0.127077	0.110943	0.0994802	0.0756172	0.0679903	0.0694639	0.0572233	0.0374726	0.0173388
	0.00184584	-0.00101476	-0.00143412	0.00601762	0.021772	0.0446177	0.0713317	0.0992646	0.122818	0.12765	0.11132	0.0851656	0.0628242	0.0553402	0.0728987	0.097308	0.106708	0.102192	0.0895459	0.0846981
	-0.0105482	-0.0141758	-0.0179042	-0.012689	0.00399906	0.0241587	0.0420397	0.0599712	0.0676433	0.0648115	0.0708656	0.0683831	0.0618654	0.0766287	0.0989573	0.117315	0.126505	0.126601	0.119151	0.0943609
	-0.0123177	-0.00838122	-0.000131903	0.010249	0.0243567	0.0419551	0.0489433	0.0482966	0.0518542	0.0613294	0.0758969	0.0743826	0.0649339	0.0678751	0.0755157	0.0769087	0.0658797	0.050766	0.0324295	0.0164751
	-0.0153447	-0.0136586	-0.0105636	-0.00563018	0.0089758	0.0353483	0.0629295	0.0885779	0.108337	0.110163	0.0937131	0.0712901	0.0584553	0.0647008	0.0673241	0.0575244	0.0469945	0.0497135	0.0585666	0.0597083
	-7.94595e-05	-0.00358187	-0.00506117	-0.0037466	0.00510554	0.0168684	0.0202361	0.0230126	0.037694	0.052734	0.0569821	0.0423189	0.00658222	-0.0123324	0.00646318	0.0373791	0.0587899	0.0633312	0.0509143	0.0374637
	-0.012603	-0.0171587	-0.026805	-0.0332832	-0.0254649	-0.00770557	0.0104249	0.0320941	0.0525294	0.0584637	0.057142	0.05288	0.0446378	0.029377	0.0182957	0.0143199	0.000346056	-0.0257977	-0.0403676	-0.0204012
	0.00265135	-0.00363308	-0.0167504	-0.026926	-0.0169005	0.0071203	0.0254858	0.0395015	0.0518752	0.0545965	0.0478785	0.0421001	0.0416869	0.047229	0.0596673	0.0630793	0.0416003	0.00245233	-0.0241992	-0.0128596
	-0.015864	-0.0172586	-0.0224098	-0.0265251	-0.0223469	-0.0121655	-0.00378733	0.00306553	0.019442	0.0350057	0.0379935	0.0272848	0.00981083	-0.00190206	-0.00282958	-0.00690663	-0.018577	-0.0281917	-0.0109457	0.0145975
	-0.015011	-0.0201102	-0.0199448	-0.0109386	0.00342808	0.0122752	0.0085431	0.00383446	0.00876189	0.0146585	0.0184684	0.0234973	0.0320782	0.0465859	0.0607901	0.0580697	0.0435741	0.0270138	0.0111278	0.00707447
	-0.00549318	-0.012207	-0.0239657	-0.0329155	-0.0252127	-0.00229139	0.02258	0.0378671	0.0433381	0.0406749	0.0315926	0.0361159	0.0275113	0.0130316	0.00895583	0.00913063	0.00456748	-0.00230819	-0.000579177	0.0246401
	-0.0104893	-0.00703678	-0.00482844	2.06871e-05	0.0118457	0.0295946	0.0435928	0.0483677	0.0546267	0.0763056	0.0993386	0.0985537	0.0827292	0.070813	0.0736118	0.0811907	0.0794342	0.0685987	0.0652767	0.0748009
	0.00783738	-0.000294344	-0.00582748	-0.00373745	0.0104922	0.0317146	0.0521068	0.0749516	0.0929455	0.100801	0.0993786	0.102371	0.10318	0.0993338	0.087908	0.0921236	0.108212	0.0996841	0.0677819	0.0585508
	-0.0155523	-0.0189148	-0.0150244	-0.00604832	0.000802677	0.0138215	0.0297875	0.0379441	0.021972	-0.00413065	-0.0158059	-0.00885769	0.00522339	0.0192816	0.0420067	0.0654845	0.0744665	0.0641809	0.039538	0.0182994
	-0.000179217	-0.0108437	-0.0184122	-0.0127827	0.00869695	0.0260934	0.0334085	0.0320488	0.0250133	0.0148813	0.0111382	0.0117411	0.0164361	0.0178788	0.0254372	0.0328736	0.0191391	0.00014946	-0.00940562	-0.00978188
	0.0038581	0.0106443	0.022771	0.0324343	0.0371856	0.0498413	0.0728425	0.0967676	0.105023	0.0961917	0.0897116	0.0887052	0.0775647	0.0602007	0.0456839	0.0514649	0.0720012	0.0624993	0.0318976	0.0103442
	-0.00283838	-0.00423984	0.00086727	0.00812232	0.0133843	0.0226471	0.0471515	0.0720302	0.0832022	0.0796792	0.0661218	0.040082	0.00454724	-0.00864991	0.00120312	0.0219816	0.0394042	0.0410961	0.0275353	-0.0053771
	-0.0147068	-0.0165742	-0.00547474	0.0162874	0.0401509	0.0648137	0.0890855	0.111557	0.110151	0.0892173	0.0656298	0.0559197	0.055559	0.0506276	0.0412365	0.0362502	0.0279646	0.0139827	-0.00295306	0.00361167
	-0.00814567	-0.0128579	-0.00138357	0.0273654	0.0658095	0.0968618	0.104505	0.0970618	0.0797953	0.0531794	0.0308276	0.031719	0.0370736	0.0423162	0.0396088	0.0490415	0.0752951	0.0882578	0.0796953	0.0550068
	-0.0156641	-0.0213011	-0.0140896	-0.00192463	0.0183973	0.0452245	0.0619386	0.0638366	0.0591369	0.0404096	0.0246039	0.032111	0.0405049	0.048307	0.0595757	0.0669828	0.0688211	0.0586237	0.0293954	0.00199383
	-0.023691	-0.0204027	-0.0104027	-0.002064	0.000469867	0.0096954	0.0320779	0.056401	0.0721478	0.0690198	0.0470889	0.0285656	0.022899	0.0278732	0.0450777	0.0525186	0.0475204	0.0386287	0.0280383	0.0289071
	0.00778869	0.00149214	0.0020779	0.016357	0.0440086	0.0660376	0.0794972	0.0898529	0.0922683	0.0837284	0.0700891	0.0526905	0.051024	0.0546906	0.0576585	0.0580399	0.0488606	0.0396715	0.0515331	0.0676498
	-0.00526691	-0.00950684	0.00178157	0.0191789	0.0303152	0.0342521	0.0488493	0.0654479	0.0634429	0.0425225	0.0216172	0.0109005	0.00546779	0.0087982	0.0177294	0.0326567	0.0399246	0.0287379	0.0208947	0.0161128
	-0.0131984	-0.0156621	-0.0132089	0.0043324	0.0392805	0.0922637	0.148319	0.199205	0.199907	0.151549	0.102339	0.0775793	0.0765013	0.074954	0.0600092	0.0432062	0.0392789	0.0490575	0.0454283	-0.00186962
	0.0145536	0.0196906	0.0240412	0.0230367	0.0209087	0.0130154	0.0105097	0.00768117	-0.000218743	-0.0110137	-0.0163173	-0.0179644	-0.00388696	0.0205001	0.0287682	0.0237058	0.035047	0.0481975	0.0478842	0.022513
	-0.00544255	-0.0103862	-0.0108513	-0.00215438	0.0154427	0.029869	0.0271272	0.0131704	-0.00334455	-0.0151703	-0.022136	-0.0257956	-0.0190101	-0.00859033	-0.00213963	0.00761524	0.00544271	-0.00118295	-0.0066816	-0.0171338
	-0.00866515	-0.0142226	-0.0148614	-0.0090424	0.00427509	0.0172756	0.0239795	0.0198071	0.000618255	-0.0178843	-0.0113661	0.00394579	0.00315315	-0.0104105	-0.0127192	0.00164955	0.00890333	0.0113971	0.0129785	0.00769731
	-0.013429	-0.0128885	-0.0184781	-0.0212092	-0.0199632	-0.0142101	-0.00575374	0.00039811	0.000252891	0.0011289	0.00277148	0.00347859	0.00967285	0.0140727	0.000718373	-0.0191701	-0.0366719	-0.0397709	-0.0349989	-0.0306594
	-0.00806896	-0.00453524	8.74737e-06	0.000554132	-0.000600077	0.00635365	0.00960786	0.00624993	0.00929964	0.0187081	0.0257378	0.01658	0.000792683	-0.00806203	-0.0135858	-0.0210885	-0.0386964	-0.0417439	-0.0290296	-0.0210846
	0.0124057	0.0152896	0.0165145	0.0143952	0.00919805	0.0069159	0.00321517	-0.00588009	-0.0192812	-0.0246457	-0.0173694	-0.0125914	-0.0138808	-0.0160237	-0.01728	-0.0171709	-0.0251522	-0.0321405	-0.0313811	-0.0412142
	-0.0067425	-0.0069092	-0.00417003	0.00710112	0.0345193	0.0730306	0.101493	0.110475	0.0950965	0.0688585	0.0457444	0.0350111	0.0275481	0.00955006	-0.00565064	-0.00399065	-0.002278	0.00246348	0.0117694	0.0153812
	-0.0100598	-0.00302729	0.00340544	0.00677809	0.00581145	-0.000136308	-0.00877932	-0.0143311	-0.0199273	-0.020387	-0.0124027	-0.00853393	-0.0122009	-0.0178298	-0.0183996	-0.00181763	0.0131398	0.0191211	0.00891074	-0.0149568
	-0.0133926	-0.0197175	-0.023905	-0.0271563	-0.0274749	-0.020808	-0.0109759	-0.0066757	-0.00883515	-0.00462683	0.00810818	0.0187663	0.0127237	-0.00447038	-0.00994883	0.00287245	0.0158417	0.0119359	0.00551347	-0.00175465
	0.0190816	0.0143306	0.00144514	-0.0102671	-0.0192243	-0.0203047	-0.00405725	0.0193682	0.0409405	0.0584077	0.0699352	0.0809277	0.0945433	0.0984904	0.0770236	0.0313933	0.0119289	0.022271	0.0304967	0.0289849
	0.0063199	0.0080055	0.00348062	-0.00612055	-0.0152885	-0.0167191	-0.00403586	0.0178607	0.0399947	0.067185	0.0909612	0.0881259	0.0697068	0.0470401	0.0303998	0.0170466	0.00984184	0.0115403	0.0269121	0.0333043
	0.0089424	0.00678878	0.00150267	-0.011321	-0.0224531	-0.0235584	-0.00936257	0.0129247	0.0290984	0.0271009	0.0116968	-0.00173642	0.00177707	0.0125298	0.0118567	-0.00570964	-0.0231615	-0.0243163	0.00276069	0.0270736
	0.00990543	0.00626913	-0.00160088	-0.0138219	-0.0236821	-0.0262651	-0.01841	-0.00567001	0.0205004	0.0560666	0.0800857	0.0810057	0.0817548	0.0691578	0.0486041	0.0269947	0.0104805	0.00718839	0.0185603	0.0151368
	0.00810751	0.00733322	-7.66079e-05	-0.00751534	-0.00105018	0.0168185	0.0401323	0.0677028	0.0884323	0.095344	0.102563	0.102233	0.0907828	0.0830722	0.0743645	0.0603053	0.0338989	0.00297486	-0.00979152	-0.00442203
	-0.00453059	-0.00224604	-0.00497241	-0.017952	-0.032853	-0.0360063	-0.0188268	0.00300237	0.0272751	0.0499999	0.064268	0.0598334	0.0519153	0.049116	0.0486443	0.0374821	0.0149189	0.0033709	0.00880592	0.0170607
	-0.000267567	0.00253152	-0.00050381	-0.00944164	-0.0188649	-0.0124237	0.018349	0.0616218	0.101864	0.119525	0.114657	0.0882866	0.0668214	0.0576256	0.0452366	0.0335828	0.0275811	0.0276807	0.0336616	0.0432436
	-0.0048345	-0.00745779	-0.00817101	-0.00596308	-0.0070876	-0.0100816	4.81883e-05	0.0180872	0.0359455	0.0458912	0.0553287	0.0668993	0.0734598	0.0508744	0.0180362	0.00570327	0.0217833	0.0421809	0.0491632	0.0393965

## Sheet: Adult Control - Corr - Incorr
Frequency	116.321	108.531	101.263	94.4818	88.1547	82.2512	76.7431	71.6038	66.8087	62.3348	58.1604	54.2656	50.6316	47.2409	44.0773	41.1256	38.3715	35.8019	33.4044	31.1674
	-0.0234639	-0.023165	-0.026783	-0.0311358	-0.0393036	-0.0535023	-0.0626267	-0.0664156	-0.0724838	-0.0703654	-0.052761	-0.0223325	0.00860793	0.0153283	-0.0107038	-0.04543	-0.0536632	-0.0317221	-0.0126599	-0.0064906
	-0.0323755	-0.0324243	-0.0348568	-0.0394928	-0.0413042	-0.048532	-0.0568445	-0.0585032	-0.0440208	-0.0106609	0.0218498	0.020269	-0.0053079	-0.0327816	-0.0437796	-0.0467651	-0.0338871	-0.0223771	-0.0195181	-0.0170752
	-0.00639526	-0.0113441	-0.0203593	-0.0251138	-0.0300738	-0.0414505	-0.0463307	-0.0529178	-0.0656091	-0.0711626	-0.0557327	-0.0325933	-0.0101495	-0.00295576	-0.00252257	-0.00147942	0.00794172	0.00798059	0.0030479	0.00132183
	-0.0255005	-0.0276221	-0.0281178	-0.0224747	-0.00554376	0.015687	0.0452591	0.0796586	0.106647	0.113283	0.099427	0.0738891	0.0582095	0.0391026	0.0213654	-0.00431062	-0.0110728	0.0105548	0.0248757	0.0208617
	0.00315433	0.00108222	0.00233795	0.00485228	0.00377671	-0.00153551	-0.000844575	0.00499677	0.00720884	0.00896675	0.0178546	0.0277265	0.0354642	0.0277099	0.0156216	0.00304566	-0.00168472	-0.00449166	-0.00167165	0.00282357
	-0.0171781	-0.0139564	-0.0122594	-0.00888127	-0.00965474	-0.0132614	-0.00493267	0.00256416	0.000484742	-0.00760101	-0.0158029	-0.0103679	0.0115389	0.0232298	0.0163445	0.00152425	-0.00700848	-0.00238336	0.0125117	0.024972
	-0.0209705	-0.0172652	-0.012572	-0.00446162	0.00723111	0.0158397	0.0232314	0.0234047	0.0113871	0.0015238	0.00656433	0.00387503	-0.00773762	-0.0221702	-0.0397133	-0.0486619	-0.0305378	-0.00999957	-0.0116387	-0.0334653
	-0.0010133	-0.00424207	-0.0105545	-0.016401	-0.0232765	-0.0279968	-0.0268426	-0.022712	-0.0195884	9.75478e-05	0.0282307	0.0508163	0.0564489	0.0405138	0.012589	-0.0192871	-0.0147216	0.00701239	0.0250251	0.0196231
	-0.0378284	-0.0355294	-0.0298192	-0.0219301	-0.0142247	-0.00397839	0.00815158	0.022949	0.0362291	0.0385865	0.0307587	0.0225752	0.0149523	0.00795708	0.00465803	0.00193582	-0.00395977	-0.0106639	-0.016766	-0.0225586
	0.0479646	0.0368819	0.0386412	0.0445352	0.0385513	0.0372445	0.0282761	0.0393313	0.0378156	0.0117879	0.00943857	0.02535	0.0240562	-0.00285681	-0.0346378	-0.0296608	-0.0201752	-0.0465928	-0.0912903	-0.124241
	-0.0142063	-0.0141306	-0.00183729	0.0114412	0.0142072	0.0104766	0.0123703	0.0152117	0.0125884	0.00506058	0.0045684	0.00437143	-0.00791558	-0.0142395	-0.00730101	-0.00429882	-0.0129407	-0.0217913	-0.0176085	-0.00832627
	-0.014432	-0.00844045	-0.00468449	-0.00139213	0.000793439	0.0112338	0.0304691	0.0487547	0.0541877	0.0419928	0.0219635	0.0159992	0.0134064	0.00633611	0.00573127	0.00712461	0.00171774	-0.0105727	-0.0177108	-0.0154347
	0.0130079	0.0174511	0.0262789	0.0377823	0.0490627	0.0560844	0.0540611	0.0473982	0.0413719	0.0307325	0.019448	0.015867	0.00891456	-0.00842831	-0.0073802	0.00381682	0.0081336	0.00750201	0.00167154	-0.00355643
	-0.00897895	-0.00685741	-0.0018302	0.00524836	0.0123999	0.0226417	0.0249834	0.0110294	-0.00465234	-0.0116066	-0.0111787	-0.00342487	0.00346798	0.00110814	0.00613313	0.0107651	0.000522563	-0.0068458	0.00347086	0.0231115
	-0.0203716	-0.0151195	-0.00819407	0.00388164	0.0218687	0.0470731	0.0717612	0.0763512	0.0617086	0.0423421	0.0250151	0.0127216	-0.00478483	-0.0220695	-0.0186828	-0.00354963	0.00280095	0.00119912	-0.00324333	-0.00692693
	-0.0128775	-0.00406896	0.00489136	0.00867582	0.0104751	0.0123075	0.0134726	0.021703	0.0246621	0.0195736	0.0164224	0.0258451	0.0249826	0.00348592	-0.019727	-0.0293855	-0.0291155	-0.0149816	0.0190335	0.0484166
	0.00929355	-0.00760063	-0.0237224	-0.0400639	-0.0470869	-0.0336896	-0.0165444	0.00917048	0.045749	0.0872928	0.122446	0.125147	0.0759297	0.0288479	0.0135281	-9.95012e-05	-0.00593688	-0.00660189	-0.00449221	-0.0177399
	0.0902156	0.095861	0.0769916	0.0470363	0.0194917	0.0196337	0.0428962	0.057815	0.0536388	0.044946	0.0571853	0.0660745	0.0297988	-0.0105386	0.0225336	0.0488024	0.0422765	0.022016	0.00687688	0.0294236
	0.0843638	0.0803081	0.062003	0.0334675	0.0208056	0.0424302	0.0849542	0.130618	0.153761	0.159828	0.170082	0.156251	0.100758	0.0580896	0.0411906	0.0242746	0.0143559	0.013337	0.0199756	0.0251149
	0.0321692	0.0339104	0.0298023	0.0334363	0.0552119	0.10133	0.159771	0.202213	0.22815	0.248971	0.261942	0.231896	0.181638	0.144684	0.114304	0.0560027	0.0152258	0.00340714	0.00245807	-0.00416313
	-0.0097893	-0.00927764	-0.0095108	0.00170999	0.0310405	0.0819806	0.151144	0.215896	0.25449	0.275288	0.287073	0.262115	0.18867	0.12694	0.0993974	0.0684538	0.0568335	0.0483285	0.0384859	0.0331595
	0.0275203	0.0167304	0.00599994	-0.00669791	-0.00202869	0.0220013	0.0429108	0.0599546	0.0762971	0.0841224	0.0892464	0.0735157	0.0399312	0.0241113	0.0207117	0.00381912	-0.00813371	-0.00519292	0.00713456	0.015097
	0.311145	0.273304	0.184321	0.12402	0.0660382	0.024587	0.0203585	0.0477825	0.066508	0.0702647	0.0582508	0.0129817	-0.0166087	-0.013847	0.0117065	-0.000717656	-0.0448054	-0.0677388	-0.0380586	-0.005035
	-0.0107535	-0.00958338	-0.00675707	-0.00691116	-0.00273474	0.00942507	0.0340993	0.0630472	0.0807103	0.0865314	0.078641	0.0666456	0.0516066	0.0494155	0.0504514	0.0305703	0.0181676	0.0107045	0.0152272	0.0195307
	0.0429678	0.0239988	0.00848353	0.00350057	0.0105183	0.0270268	0.043577	0.0474462	0.0392285	0.032428	0.0311485	0.0264028	0.00924344	-0.00138826	0.00221283	0.0122072	0.0141866	0.0171156	0.0146311	0.00607263
	0.00744265	-0.000772747	-0.00179188	-0.00124928	0.00992741	0.0328285	0.0542775	0.064987	0.062394	0.0684848	0.0719668	0.06301	0.0414281	0.0219798	0.0102638	0.00414227	0.013195	0.020782	0.0122764	-0.00513014
	0.000455721	-0.00728929	-0.0109876	-0.0123506	-0.0125382	-0.00841113	0.00778376	0.0217764	0.0236933	0.0121638	-0.00633705	-0.0247749	-0.0367765	-0.0424584	-0.0346032	-0.0175997	0.0015814	0.0101795	0.0158043	0.0249349
	0.00772881	0.00166711	-0.00274588	-0.000736884	0.0102385	0.0318172	0.0683888	0.103908	0.113403	0.0909734	0.0551847	0.0227099	0.00448536	-0.0102392	-0.0174068	-0.0146983	-0.00219248	0.0121841	0.0167411	0.00704916
	0.000141995	-0.00761085	-0.0110666	-0.0169877	-0.0220211	-0.0195606	-0.0110788	-0.00233935	0.00362274	-0.00160682	-0.0147403	-0.0301849	-0.043452	-0.0442793	-0.0288814	-0.0092399	0.000424189	-0.00689107	-0.0225144	-0.0315276
	0.00956511	-0.00169768	-0.00293713	0.00619266	0.0273361	0.059907	0.0981658	0.128993	0.137769	0.111324	0.0678909	0.0329912	0.0054668	-0.0210074	-0.0209525	-0.00584077	0.00582921	0.0129187	0.00844365	-0.00839177
	-0.00751304	-0.00730389	-0.00303725	0.00533655	0.0130394	0.0231184	0.0370385	0.0468373	0.0522271	0.0473551	0.028723	0.0101611	-0.00414128	-0.0160627	-0.0254119	-0.0216525	-0.00490433	0.00491132	0.00721521	-0.00537405
	-0.00315847	-0.0137125	-0.0212417	-0.0227548	-0.0195153	-0.0122309	0.00155638	0.0183608	0.0350532	0.0509109	0.056782	0.041287	0.0136262	-0.00582255	-0.01027	-0.00135792	0.00996212	0.00886145	0.00502079	0.00172655
	0.0105047	0.00394816	0.0119125	0.043701	0.0700726	0.0752139	0.0698647	0.0623932	0.0514867	0.0389813	0.0240763	0.0163249	0.00648924	0.0125775	0.0177842	0.0222613	0.0206523	0.0167516	0.0156141	0.0165112
	-0.0134988	-0.0197718	-0.0243983	-0.0126891	0.00542559	0.0196464	0.0256015	0.0157202	-0.0064082	-0.0332127	-0.0446649	-0.0407063	-0.0246566	-0.00240544	0.0198707	0.0406102	0.0473113	0.0364972	0.0157134	-0.00714464
	-0.0341631	-0.0386267	-0.0415944	-0.0335526	-0.0289869	-0.0239239	-0.0114495	-0.00647465	-0.0094283	-0.0140586	-0.0140645	-0.010043	-0.00298732	6.4255e-07	0.000595865	0.00868329	0.0165112	0.00956583	-0.00485828	-0.0174035
	-0.0426845	-0.0384564	-0.035879	-0.0176875	0.0031969	0.0199179	0.0324289	0.0289422	0.0133402	0.00273365	-0.00186354	-0.00185878	-0.00110317	-0.00124305	-0.00439507	-0.000224511	0.00789862	0.00426357	-0.0150236	-0.0353806
	-0.000395741	-0.00606266	-0.0114244	-0.00215051	0.00829297	0.0105786	0.00828217	0.00239608	-0.00151194	-0.00188338	0.000284563	-0.00190756	-0.00788043	-0.0129492	-0.00271789	0.0103095	0.0162425	0.0126737	0.00266262	-0.00626594
	-0.03844	-0.0382275	-0.0377818	-0.0290455	-0.0198485	-0.0107384	-0.00126127	-0.00593752	-0.0109264	-0.00284977	0.0112775	0.0145784	0.00344329	-0.0113549	-0.0155776	-0.00302372	0.00871478	0.0133316	0.010904	0.00906287
	0.0158369	-0.00632881	-0.01483	0.000147348	0.0341508	0.0761513	0.116988	0.126886	0.0976838	0.0518154	0.00342377	-0.0295846	-0.0356059	-0.0235705	-0.0120251	-0.000852568	0.0104435	0.0130669	-0.00204429	-0.0111338
	0.00508947	-0.0062666	-0.0131088	-0.00555791	0.000458541	0.00214225	-0.00146386	-0.0108233	-0.0141854	-0.0163474	-0.0149591	-0.0139276	-0.0186169	-0.0249232	-0.0280189	-0.0167907	0.00575427	0.0145448	0.00555222	-0.00663158
