# Supplementary material for: Mature parvalbumin interneuron function in prefrontal cortex requires activity during a postnatal sensitive period
Source: eLife. 2022 Dec 28;11:e80324. doi: 10.7554/eLife.80324 (PMC9797185; doi:10.7554/eLife.80324)
Supplement: Figure 2—figure supplement 4—source data 1. [file elife-80324-fig2-figsupp4-data1.xlsx]

## Sheet: Dev Control
65 (62-67) Hz 3s Before-After the Dig
Before-After	Animal	Trial Outcome
0.027	A	Correct
-0.012	A	Correct
0.01	A	Correct
0.006	B	Correct
0.03	B	Correct
0.052	C	Correct
-0.037	C	Correct
0.044	C	Correct
0.042	C	Correct
-0.054	D	Correct
-0.032	D	Correct
0.026	D	Correct
0.019	D	Correct
-0.009	E	Correct
0.01	E	Correct
-0.005	E	Correct
-0.002	E	Correct
-0.036	E	Correct
0.126	F	Correct
0.076	F	Correct
0.05	F	Correct
0.021	F	Correct
0.088	F	Correct
0.005	G	Correct
-0.022	G	Correct
0.003	G	Correct
-0.003	G	Correct
0.073	H	Correct
0.064	H	Correct
0.027	H	Correct
0.053	H	Correct
-0.037	A	Incorrect
-0.053	A	Incorrect
-0.031	B	Incorrect
-0.049	B	Incorrect
0.016	B	Incorrect
0.012	C	Incorrect
-0.05	D	Incorrect
0.006	H	Incorrect

## Sheet: Dev Inhibition
65 (62-67) Hz 3s Before-After the Dig
Before-After	Animal	Trial Outcome
0.017	I	Incorrect
0.002	I	Incorrect
0.004	I	Correct
0.002	I	Incorrect
0.003	I	Correct
-0.022	J	Correct
0.034	J	Incorrect
0.037	J	Incorrect
0.001	J	Correct
-0.018	J	Correct
-0.065	K	Incorrect
0.059	K	Correct
-0.107	K	Correct
0.011	K	Correct
-0.091	K	Correct
0.023	L	Correct
0.01	L	Incorrect
-0.05	L	Incorrect
-0.002	L	Incorrect
-0.029	L	Incorrect
