# Supplementary material for: Mature parvalbumin interneuron function in prefrontal cortex requires activity during a postnatal sensitive period
Source: eLife. 2022 Dec 28;11:e80324. doi: 10.7554/eLife.80324 (PMC9797185; doi:10.7554/eLife.80324)
Supplement: Figure 4—figure supplement 1—source data 1. [file elife-80324-fig4-figsupp1-data1.xlsx]

## Sheet: Sheet1
	Treatment	Frequency (Hz)	Amplitude (pA)
	adult inhibition	1.82	52.2271
	adult inhibition	1.4	39.266
	adult inhibition	1.03	53.9767
	adult inhibition	1.47	62.7067
	adult inhibition	0.25	17.1305
	adult inhibition	0.8	35.6038
	adult inhibition	1.53	28.6599
	adult inhibition	4.95	65.1042
	adult inhibition	1.4	43.5093
	adult inhibition	3.92	50.1449
	adult control	1.32	44.2466
	adult control	1.53	48.8414
	adult control	1.8	51.6143
	adult control	5.85	40.3736
	adult control	8.95	47.6961
	adult control	3.58	27.8434
	adult control	0.3	28.8561
	adult control	1.48	22.8436
	adult control	0.58	28.4773
