# Supplementary material for: Mature parvalbumin interneuron function in prefrontal cortex requires activity during a postnatal sensitive period
Source: eLife. 2022 Dec 28;11:e80324. doi: 10.7554/eLife.80324 (PMC9797185; doi:10.7554/eLife.80324)
Supplement: Figure 4—figure supplement 2—source data 1. [file elife-80324-fig4-figsupp2-data1.xlsx]

## Sheet: GAD65
GAD65
	Virus	CNO/Saline	Puncta/Perimeter	Size (um2)	Mean Intensity
	hM4D	CNO	0.45687	0.576167	73.7309
	hM4D	CNO	0.576537	0.570067	66.7629
	hM4D	CNO	0.728245	0.859	60.097
	hM4D	CNO	0.66802	0.51605	59.2625
	hM4D	CNO	0.629196	0.4234	62.5956
	hM4D	CNO	0.638796	2.56483	64.1012
	hM4D	CNO	0.60928	1.51363	66.4663
	hM4D	CNO	0.4578	0.5446	63.1673
	hM4D	CNO	0.622102	0.485	65.576
	mCherry	CNO	0.35817	0.281607	58.5416
	mCherry	CNO	0.33019	0.3061	57.9814
	mCherry	CNO	0.384112	0.327414	59.6062
	mCherry	CNO	0.460998	0.32112	57.54
	mCherry	CNO	0.692262	0.9748	66.1618
	mCherry	CNO	0.403336	0.23344	53.3523

## Sheet: PV
	PV Intensity			PV Cell Number
	dev control	dev inhibition		dev control	dev inhibition
	25.561	36.147		3109.76	7391.3
	29.267	39.776		1073.83	1390.37
	32.002	41.208		4411.76	7169.81
	32.89	45.854		11025.6	2292.99
	33.445	46.024		5617.28	1052.63
	33.815	46.081		6650	5118.11
	36.571	46.892			1971.83
	41.198	52.612
	41.799	56.433
	41.993	56.796
	42.76	57.035
	43.711	57.548
	43.718	57.987
	44.073	58.349
	45.456	59.227
	46.397	60.176
	48.604	62.292
	48.686	70.293
	53.665	72.757
	58.77	72.89
	62.621	73.632
	64.888	75.897
	75.719	76.013
	78.629	87.85
	55.917	98.25
	70.776	99.757
	70.799	108.885
	72.096	116.76
	77.898	138.338
	86.786	160.83
	95.501
	102.264
	112.781
	115.56
		23.44
		23.74
		25.294
	21.597	27.344
	23.135	30.095
	26.006	30.597
	26.23	31.772
	29.244	32.29
	29.566	35.687
	32.086	37.23
	34.477	37.402
	34.588	38.383
	34.842	39.594
	35.966	43.611
	37.452	43.758
	38.474	46.518
	38.821	46.625
	40.83	48.589
	43.128	49.473
	47.204	50.036
	47.642	50.312
	51.52	51.827
	54.301	52.025
	61.14	53.362
	63.259	54.026
	64.401	56.61
	64.406	58.216
	65.06	60.699
	77.33	60.779
	78.329	61.227
	81.553	63.204
	83.545	63.955
	87.812	65.66
	93.927	66.35
	94.978	68.127
	100.519	76.323
	149.341	80.256
		80.709
		83.055
		83.325
		83.454
	112.672	84.849
	131.558	85.95
	151.954	90.455
	153.952	95.864
	156.267	107.333
	169.904	110.009
	199.798	114.311
	201.344	115.194
	216.946	126.374
	224.277
		21.648
		21.891
	38.78	24
	43.878	27.07
	46.83	27.99
	80.617	29.965
	81.719	30.024
		30.832
		31.096
		31.178
		31.258
		31.472
		32.361
		32.702
	23.626	32.994
	24.447	33.935
	25.126	36.725
	26.068	37.823
	26.701	41.12
	27.609	59.308
	27.901
	28.789	19.676
	29.426	21.127
	29.874	22.013
	30.318	22.303
	30.481	22.827
	32.212	23.947
	32.248	24.025
	33.035	26.423
	34.802	26.445
	36.916	29.69
	37.627	32.258
	38.575	32.756
	41.525	32.956
	24.065	33.028
	24.14	33.121
	24.706	33.231
	24.75	33.901
	24.897	36.49
	24.996	38.01
	25.944	38.052
	26.322	38.831
	26.432	39.499
	47.094	40.111
		41.357
		42.888
		44.107
		44.483
		44.952
		45.673
		46.747
		47.695
		48.755
		49.814
		49.992
		52.151
		52.192
		54.008
		54.819
		56.104
		56.475
		58.349
		58.441
		59.736
		60.339
		61.471
		70.211
		71.288
		74.719
		76.869
		78.573
		78.888
		79.672
		88.744
		89.87
		91.411
		94.808
		98.092
		132.347
		158.415
		8.988
		9.251
		9.379
		9.584
		9.843
		9.991
		10.236
		10.728
		10.935
		11.568
		43.173
		43.474
		49.646
		49.721
		52.682
		52.766
		53.027
		61.569
		61.616
		77.086
		92.651
		98.847
		117.447
		5.257
		6.407
		6.672
		6.745
		7.186
		7.206
		7.333
		7.388
		7.639
		7.839
		10.187
		10.469
		10.738
		10.877
		11.211
		11.436
		11.695
		11.905
		12.045
		12.111
		29.077
		29.197
		31.132
		33.681
		35.558
		44.8
		49.147
		49.784
		51.895
		54.331
		56.295
		57.134
		59.836
		76.857
		78.249
		92.844
		99.46
		104.878
		111.905
		113.991
		115.524
		120.448
		130.481
		136.299
		136.318
		150.52
		157.38
		174.525
		182.572
		203.806
		24.009
		33.116
		33.366
		37.074
		39.827
		41.028
		44.224
		46.242
		48.016
		48.775
		51.369
		54.152
		54.513
		55.295
		56.03
		57.042
		59.296
		59.639
		60.151
		66.971
		67.877
		68.274
		68.403
		69.125
		70.128
		74.433
		75.68
		76.17
		77.511
		78.055
		79.174
		82.341
		83.601
		83.701
		84.559
		85.932
		87.805
		88.166
		88.329
		88.588
		91.501
		94.357
		95.126
		95.776
		96.695
		98.862
		102.656
		106.641
		108.556
		112.53
		114.777
		117.486
		127.51
		128.696
		129
		142.957
		143.522
		143.738
		164.21
		210.24
		25.345
		28.007
		29.643
		30
		30.901
		33.3
		34.303
		34.793
		37.308
		37.827
		38.249
		38.585
		39.281
		40.594
		41.03
		41.446
		42.331
		43.57
		45.008
		46.966
		47.308
		52.011
		52.41
		54.722
		55.306
		55.72
		59.171
		60.278
		67.424
		73.989
		16.73
		18.505
		18.877
		19.425
		19.965
		21.701
		24.24
		25.032
		25.064
		25.52
		25.716
		26.495
		26.894
		26.963
		27.27
		27.276
		27.755
		28.013
		28.228
		28.711
		31.324
		32.356
		33.659
		34.236
		34.434
		36.388
		37.765
		39.122
		43.516
		43.758
		45.744
		46.899
		47.022
		47.998
		50.576
		50.587
		51.496
		52.75
		54.203
		55.964
		58.965
		61.26
		62.561
		67.426
		72.573
		73.542
		80.706
		85.108
		85.213
		104.478
		107.807
		107.92
		111.279
		159.635
		195.795
