# Supplementary material for: Mature parvalbumin interneuron function in prefrontal cortex requires activity during a postnatal sensitive period
Source: eLife. 2022 Dec 28;11:e80324. doi: 10.7554/eLife.80324 (PMC9797185; doi:10.7554/eLife.80324)
Supplement: Source code 1. — This code is designed provide a linear mixed model analysis of 65-Hz frequency range power, with a fixed effect of trial type (baseline, correct choice, and incorrect choice) and a random effect of animal. It provides comparisons of whether 65-Hz frequency range power varies significantly between trial types (baseline versus correct or incorrect choice as well as correct versus incorrect choice) for the different data sets. [file elife-80324-code1.zip]

Archive with 2 entries (2 files):
- Source code 1.R
- __MACOSX/._Source code 1.R
