# Supplementary material for: Mature parvalbumin interneuron function in prefrontal cortex requires activity during a postnatal sensitive period
Source: eLife. 2022 Dec 28;11:e80324. doi: 10.7554/eLife.80324 (PMC9797185; doi:10.7554/eLife.80324)
Supplement: Source code 1. — This code is designed provide a linear mixed model analysis of 65-Hz frequency range power, with a fixed effect of trial type (baseline, correct choice, and incorrect choice) and a random effect of animal. It provides comparisons of whether 65-Hz frequency range power varies significantly between trial types (baseline versus correct or incorrect choice as well as correct versus incorrect choice) for the different data sets. [file elife-80324-code1.zip › Source code 1.R]

---
  title: "Sarah R Notebook_by Todd Ogden 4/25/2022"
author: "Sarah Canetta and Brenna Williams"
date: "4/25/2022"
output: 
  html_notebook:
  df_print: paged
highlight: tango
number_sections: no
theme: cosmo
toc: yes
toc_float: yes
html_document:
  df_print: paged
toc: yes
toc_float: yes
editor_options: 
  chunk_output_type: inline
---

### Install packages - only do this once on your computer
  ```{r}
#install.packages("janitor")
#install.packages("skimr")
#install.packages("readxl")
#install.packages("ggplot2")
#install.packages("magrittr")
#install.packages("dplyr") #is this correct for filter()?
#install.packages("lme4") #is this correct for lme()?
#install.packages("nlme")
```

### Load packages - do this each session
```{r}
library(janitor)
library(skimr)
library(readxl)
library(ggplot2)
library(magrittr)
library(dplyr)
library(lme4)
library(nlme)
```

```{r}
cont_dev <- read_xlsx("dev_mCherry_CNO_SS_base1st3s_wholetrialexcluded_6267.xlsx") %>%
  janitor::clean_names() %>%
  filter(!is.na(animal))


dev <- read_xlsx("dev_hM4D_CNO_SS_base1st3s_wholetrialexcluded_6267.xlsx") %>%
  janitor::clean_names() %>%
  filter(!is.na(animal))


cont_adult <- read_xlsx("adult_mCherry_CNO_SS_base1st3s_wholetrialexcluded_6267.xlsx") %>%
  janitor::clean_names() %>%
  filter(!is.na(animal))


adult <- read_xlsx("adult_hM4D_CNO_SS_base1st3s_wholetrialexcluded_6267.xlsx") %>%
  janitor::clean_names() %>%
  filter(!is.na(animal))
```

```{r}
cont_dev %>%
  skimr::skim()
```

```{r}
dev %>%
  skimr::skim()
```

```{r}
cont_adult %>%
  skimr::skim()
```

```{r}
adult %>%
  skimr::skim()
```

```{r}
ggplot(cont_dev, aes(y=gamma,x=trial_type,color=animal)) + geom_point()
```

```{r}
ggplot(cont_dev, aes(y=gamma,x=animal,color=trial_type)) + geom_point()
```

```{r}
ggplot(dev, aes(y=gamma,x=trial_type,color=animal)) + geom_point()
```

```{r}
ggplot(dev, aes(y=gamma,x=animal,color=trial_type)) + geom_point()
```

```{r}
ggplot(cont_adult, aes(y=gamma,x=trial_type,color=animal)) + geom_point()
```

```{r}
ggplot(cont_adult, aes(y=gamma,x=animal,color=trial_type)) + geom_point()
```

```{r}
ggplot(adult, aes(y=gamma,x=trial_type,color=animal)) + geom_point()
```

```{r}
ggplot(adult, aes(y=gamma,x=animal,color=trial_type)) + geom_point()
```

```{r}
# d      data frame
# na     name of data frame
b2 <- function(d, na) {
  a1 <- lme(gamma ~ trial_type, random=~1|animal, data=d, na.action=na.omit)
  cat(paste("\n\n\n\n\nAnalysis on",na,"\n\n\n"))
  print(anova(a1))
  cat("\n\n\n")
  print(summary(a1))
  print(plot(a1))
}

dat <- list(cont_dev, dev, cont_adult, adult)
datanames <- list("Control Dev","Dev","Control Adult", "Adult")
res<-mapply(b2, dat, datanames)
```


# d      data frame
# na     name of data frame
b3 <- function(d, na) {
  # Add new variables (temporarily) to make these comparisons easy (and readable)
  d <- cbind(d, istrial=d$trial_type!="Baseline",iscorrect=d$trial_type=="Correct")
  a3 <- lme(gamma ~ istrial + iscorrect, random=~1|animal, data=d, na.action=na.omit)
  cat(paste("\n\n\n\n\nAnalysis on",na,"\n\n\n"))
  print(anova(a3))
  cat("\n\n\n")
  print(summary(a3))
  #  print(plot(a3))
}

dat <- list(cont_dev, dev, cont_adult, adult)
datanames <- list("Control Dev","Dev","Control Adult", "Adult")
res<-mapply(b3, dat, datanames)
